# Supplementary material for: A microscopic landscape of the invasive breast cancer genome
Source: Sci Rep. 2016 Jun 10;6:27545. doi: 10.1038/srep27545 (PMC4901326; doi:10.1038/srep27545)
Supplement: Supplementary Table 1 [file srep27545-s1.xls]

## Sheet: suppl table 1 IDC histologic gr
CASE ID	Nuclear grade	Miototic count	Tubule formation	Overall Grade	histological_type			TP53	PIK3CA	GATA3	MAP3K1	KMT2C	MAP2K4	MYC	TRPS1	ANKRD46	ERBB2	ZBTB10
TCGA-BH-A0DV	2	1	2	1	Infiltrating Ductal Carcinoma			0	1	0	1	0	0	0	0	0	0	0
TCGA-D8-A1JU	2	1	2	1	Infiltrating Ductal Carcinoma			0	1	0	1	0	0	0	0	0	0	0
TCGA-E2-A1B1	2	1	1	1	Infiltrating Ductal Carcinoma			0	0	0	0	0	0	0	0	0	1	0
TCGA-BH-A0H0	2	1	2	1	Infiltrating Ductal Carcinoma			0	0	0	0	0	0	0	0	0	0	0
TCGA-B6-A1KI	2	1	2	1	Infiltrating Ductal Carcinoma			0	1	0	1	0	0	0	0	0	0	0
TCGA-BH-A0H3	2	1	1	1	Infiltrating Ductal Carcinoma			0	1	1	0	0	0	0	0	0	0	0
TCGA-BH-A0H6	2	1	2	1	Infiltrating Ductal Carcinoma			0	0	0	0	0	0	0	0	0	0	0
TCGA-BH-A0DT	2	1	2	1	Infiltrating Ductal Carcinoma			0	1	1	1	0	0	0	0	0	0	0
TCGA-C8-A273	1	1		1	Infiltrating Ductal Carcinoma			0	0	1	0	0	0	0	0	0	0	0
TCGA-BH-A1EU	2	1	2	1	Infiltrating Ductal Carcinoma			0	1	0	0	0	0	0	0	0	0	0
TCGA-D8-A1JH	2	1	2	1	Infiltrating Ductal Carcinoma			0	1	0	1	0	0	0	0	0	0	0
TCGA-BH-A0EI	2	1	1	1	Infiltrating Ductal Carcinoma			0	0	0	0	0	1	0	0	0	0	0
TCGA-E2-A1L6	2	1	2	1	Infiltrating Ductal Carcinoma			0	1	0	0	0	0	0	0	0	0	0
TCGA-E2-A1IU	2	1	2	1	Infiltrating Ductal Carcinoma			0	0	0	0	0	0	0	0	0	0	0
TCGA-AC-A23E	2	2	1	1	Infiltrating Ductal Carcinoma			0	1	0	0	0	1	0	0	0	0	0
TCGA-A7-A13G	2	1	1	1	Infiltrating Ductal Carcinoma			0	0	0	0	0	0	0	0	0	0	0
TCGA-C8-A12N	2	1	2	1	Infiltrating Ductal Carcinoma			0	1	0	1	1	0	1	1	1	0	1
TCGA-D8-A27P	2	1	1	1	Infiltrating Ductal Carcinoma			0	1	0	0	1	0	0	0	0	0	0
TCGA-E2-A15J	2	1	2	1	Infiltrating Ductal Carcinoma			0	0	1	0	0	0	0	0	0	0	0
TCGA-E2-A570	1	1	2	1	Infiltrating Ductal Carcinoma			0	0	1	0	0	0	0	0	0	0	0
TCGA-BH-A0EA	2	1	2	1	Infiltrating Ductal Carcinoma			0	1	1	0	0	0	0	0	0	0	0
TCGA-GM-A2DM	1			1	Infiltrating Ductal Carcinoma			0	0	1	0	0	0	0	0	0	0	0
TCGA-A2-A1G0	1	1	2	1	Infiltrating Ductal Carcinoma			0	1	0	0	0	1	0	0	0	0	0
TCGA-AQ-A1H3	2	1	2	1	Infiltrating Ductal Carcinoma			0	0	0	0	0	0	0	0	0	0	0
TCGA-GM-A2DA	2	1	2	1	Infiltrating Ductal Carcinoma			0	0	0	0	0	0	0	0	0	1	0
TCGA-A2-A0D3	2	1	2	1	Infiltrating Ductal Carcinoma			0	1	1	0	1	0	0	0	0	0	0
TCGA-E2-A1BC	1	1	2	1	Infiltrating Ductal Carcinoma			0	1	0	0	0	1	0	0	0	0	0
TCGA-OL-A5RX	3	1	1	1	Infiltrating Ductal Carcinoma			0	1	1	0	1	0	0	0	0	0	0
TCGA-BH-A0HQ	2	1	2	1	Infiltrating Ductal Carcinoma			0	0	0	0	1	0	0	0	0	0	0
TCGA-E2-A10E	2	1	2	1	Infiltrating Ductal Carcinoma			0	0	0	0	0	0	0	0	0	0	0
TCGA-B6-A0X5	1			1	Infiltrating Ductal Carcinoma			0	1	0	0	0	0	1	1	1	0	1
TCGA-D8-A1XB	2	1	2	1	Infiltrating Ductal Carcinoma			0	0	0	1	0	0	0	0	0	0	0
TCGA-E2-A15D	2	1	2	1	Infiltrating Ductal Carcinoma			0	0	1	0	0	0	0	0	0	0	0
TCGA-BH-A0W4	2	1	1	1	Infiltrating Ductal Carcinoma			0	0	0	0	0	0	0	0	0	0	0
TCGA-A8-A08A				1	Infiltrating Ductal Carcinoma			0	0	0	0	0	0	0	0	0	0	0
TCGA-A2-A0EM				1	Infiltrating Ductal Carcinoma			0	1	0	0	1	0	0	0	0	0	0
TCGA-A7-A0CH	2	1	2	1	Infiltrating Ductal Carcinoma			0	1	0	0	0	0	0	0	0	0	0
TCGA-D8-A146	2	1	2	1	Infiltrating Ductal Carcinoma			0	1	0	0	0	0	0	0	0	0	0
TCGA-D8-A27L	2	1	2	1	Infiltrating Ductal Carcinoma			0	1	0	1	0	0	0	0	0	0	0
TCGA-AC-A5EI	2	1	1	1	Infiltrating Ductal Carcinoma			0	0	1	0	0	0	0	0	0	0	0
TCGA-A2-A1G4	1	1	3	1	Infiltrating Ductal Carcinoma			0	0	0	0	0	1	0	0	0	0	0
TCGA-C8-A1HE	1	1	1	1	Infiltrating Ductal Carcinoma			0	1	0	0	0	0	0	0	0	0	0
TCGA-A8-A09B				1	Infiltrating Ductal Carcinoma			0	0	0	1	0	0	0	0	0	0	0
TCGA-A2-A0CS	2	1	2	1	Infiltrating Ductal Carcinoma			0	1	0	0	1	0	0	0	0	0	0
TCGA-A8-A083				1	Infiltrating Ductal Carcinoma			0	0	1	0	0	0	0	0	0	0	0
TCGA-E2-A1B4	2	1	1	1	Infiltrating Ductal Carcinoma			0	1	0	1	0	0	0	0	0	0	0
TCGA-BH-A0BT	2	1	2	1	Infiltrating Ductal Carcinoma			1	1	0	0	0	0	0	0	0	0	0
TCGA-BH-A0BM	1	1	2	1	Infiltrating Ductal Carcinoma			0	1	0	0	0	0	0	0	0	0	0
TCGA-BH-A0B0	2	1	2	1	Infiltrating Ductal Carcinoma			1	1	0	0	0	0	0	0	0	0	0
TCGA-C8-A26Z	1	1	2	1	Infiltrating Ductal Carcinoma			0	0	0	0	0	0	0	0	0	0	0
TCGA-AN-A03X				1	Infiltrating Ductal Carcinoma			0	1	0	1	0	0	0	0	0	0	0
TCGA-D8-A1XM	2	1	2	1	Infiltrating Ductal Carcinoma			0	1	0	0	0	0	0	0	0	0	0
TCGA-A8-A0A9				1	Infiltrating Ductal Carcinoma			0	1	0	0	0	0	0	0	0	0	0
TCGA-A2-A0CT	2	1	2	1	Infiltrating Ductal Carcinoma			0	0	0	0	0	0	0	0	0	0	0
TCGA-A2-A0CP				1	Infiltrating Ductal Carcinoma			0	1	0	1	0	0	1	1	1	0	1
TCGA-A7-A26H	2	1	2	1	Infiltrating Ductal Carcinoma			0	1	0	0	0	1	0	0	0	0	0
TCGA-E2-A15I	2	1	2	1	Infiltrating Ductal Carcinoma			0	0	0	0	0	0	0	0	0	0	0
TCGA-A8-A093				1	Infiltrating Ductal Carcinoma			0	1	0	0	0	1	0	0	0	0	0
TCGA-AC-A23C	2	1	2	1	Infiltrating Ductal Carcinoma			1	1	0	0	0	0	0	0	0	1	0
TCGA-BH-A0W7	2	1	2	1	Infiltrating Ductal Carcinoma			0	1	0	0	0	1	0	0	0	0	0
TCGA-GM-A2D9				1	Infiltrating Ductal Carcinoma			0	1	0	0	0	0	0	0	0	0	0
TCGA-BH-A1FH	2			2	Infiltrating Ductal Carcinoma			0	0	1	0	0	0	0	0	0	0	0
TCGA-A2-A3XW	2	2	3	2	Infiltrating Ductal Carcinoma			0	0	0	0	0	0	0	0	0	0	0
TCGA-A2-A1G6	3	2		2	Infiltrating Ductal Carcinoma			0	0	0	0	0	0	0	0	0	0	0
TCGA-BH-A0H5	2	1	3	2	Infiltrating Ductal Carcinoma			0	0	0	0	0	0	0	0	0	0	0
TCGA-AR-A24W	2	1	3	2	Infiltrating Ductal Carcinoma			0	0	0	0	0	0	0	0	0	0	0
TCGA-AR-A252	2	1	3	2	Infiltrating Ductal Carcinoma			0	0	1	0	0	0	0	0	0	0	0
TCGA-BH-A42U	2	1	3	2	Infiltrating Ductal Carcinoma			0	0	0	0	0	0	0	0	0	0	0
TCGA-AN-A0XT				2	Infiltrating Ductal Carcinoma			1	0	0	0	0	0	0	0	0	0	0
TCGA-BH-A1EW	3	2	2	2	Infiltrating Ductal Carcinoma			0	0	0	0	0	0	0	0	0	0	0
TCGA-E9-A1QZ				2	Infiltrating Ductal Carcinoma			0	0	0	0	0	0	0	0	0	0	0
TCGA-A2-A0YI	1	1		2	Infiltrating Ductal Carcinoma			0	1	0	0	0	0	0	0	0	0	0
TCGA-E2-A1IK	2	1	3	2	Infiltrating Ductal Carcinoma			0	0	0	0	0	0	0	0	0	0	0
TCGA-EW-A1P3	2	2	2	2	Infiltrating Ductal Carcinoma			0	0	1	0	0	0	0	0	0	0	0
TCGA-E9-A249				2	Infiltrating Ductal Carcinoma			0	1	1	0	0	0	0	0	0	0	0
TCGA-E9-A227	3	2	2	2	Infiltrating Ductal Carcinoma			0	1	0	0	0	0	0	0	0	0	0
TCGA-AR-A1AX	2	2	3	2	Infiltrating Ductal Carcinoma			0	0	0	0	0	0	0	0	0	1	0
TCGA-A2-A259	3	1	3	2	Infiltrating Ductal Carcinoma			0	0	0	1	1	0	0	0	0	0	0
TCGA-BH-A1EX	2	1	3	2	Infiltrating Ductal Carcinoma			0	0	0	0	0	0	0	0	0	0	0
TCGA-OL-A5RV	2	2	2	2	Infiltrating Ductal Carcinoma			0	0	0	0	0	0	0	0	0	0	0
TCGA-E9-A1RA				2	Infiltrating Ductal Carcinoma			0	1	0	0	0	0	0	0	0	0	0
TCGA-E9-A22D				2	Infiltrating Ductal Carcinoma			0	0	1	0	0	0	0	0	0	1	0
TCGA-BH-A0W3	2	1	3	2	Infiltrating Ductal Carcinoma			0	1	0	0	0	0	0	0	0	0	0
TCGA-EW-A1P5	2	1	3	2	Infiltrating Ductal Carcinoma			0	1	0	0	0	0	0	0	0	0	0
TCGA-B6-A0WY	2			2	Infiltrating Ductal Carcinoma			0	0	0	0	0	0	1	1	1	0	1
TCGA-B6-A0WS	2			2	Infiltrating Ductal Carcinoma			0	0	1	0	0	0	0	0	0	0	0
TCGA-D8-A141	2	1	3	2	Infiltrating Ductal Carcinoma			0	0	0	0	0	0	0	0	0	0	0
TCGA-E9-A229				2	Infiltrating Ductal Carcinoma			0	1	0	0	0	0	0	0	0	0	0
TCGA-E9-A245				2	Infiltrating Ductal Carcinoma			0	0	1	0	0	0	0	0	0	0	0
TCGA-E2-A1IF	2	2	2	2	Infiltrating Ductal Carcinoma			0	1	0	0	0	0	0	0	0	0	0
TCGA-D8-A1XU	2	1	3	2	Infiltrating Ductal Carcinoma			0	0	0	0	0	0	0	0	0	0	0
TCGA-BH-A0AU	2	1	3	2	Infiltrating Ductal Carcinoma			0	0	0	0	0	0	0	0	1	0	1
TCGA-GM-A2DC	2			2	Infiltrating Ductal Carcinoma			0	0	0	0	0	0	1	1	1	0	1
TCGA-BH-A0BQ	2	1	3	2	Infiltrating Ductal Carcinoma			0	0	0	0	0	0	0	0	0	0	0
TCGA-GM-A2DK	2			2	Infiltrating Ductal Carcinoma			0	0	0	0	0	0	0	0	0	0	0
TCGA-A2-A0YF	2	2	3	2	Infiltrating Ductal Carcinoma			0	0	0	1	0	0	0	0	0	0	0
TCGA-BH-A201	2	2	3	2	Infiltrating Ductal Carcinoma			0	0	0	0	0	0	0	0	0	0	0
TCGA-AO-A1KP	2		2	2	Infiltrating Ductal Carcinoma			0	0	0	0	0	0	1	0	0	0	0
TCGA-AR-A1AN	3	1	3	2	Infiltrating Ductal Carcinoma			1	0	0	0	0	0	0	0	0	0	0
TCGA-BH-A0HO	2	2	2	2	Infiltrating Ductal Carcinoma			0	0	0	0	0	0	0	0	0	0	0
TCGA-A8-A099				2	Infiltrating Ductal Carcinoma			0	0	0	0	0	0	0	0	0	0	0
TCGA-E2-A156	2	2	2	2	Infiltrating Ductal Carcinoma			0	1	0	1	0	0	0	0	0	0	0
TCGA-A8-A082				2	Infiltrating Ductal Carcinoma			0	0	0	1	0	0	0	0	0	0	0
TCGA-B6-A0X4	2			2	Infiltrating Ductal Carcinoma			0	0	1	0	1	1	0	0	0	0	0
TCGA-E2-A10A	2	2	2	2	Infiltrating Ductal Carcinoma			0	0	1	1	0	0	0	0	0	0	0
TCGA-AR-A24P				2	Infiltrating Ductal Carcinoma			1	0	0	0	0	0	0	0	0	0	0
TCGA-A8-A086				2	Infiltrating Ductal Carcinoma			0	0	0	1	0	0	0	0	0	0	0
TCGA-AO-A0JF	1		2	2	Infiltrating Ductal Carcinoma			0	1	0	0	1	1	0	0	0	0	0
TCGA-AO-A126	2		2	2	Infiltrating Ductal Carcinoma			0	1	0	0	0	0	0	0	0	0	0
TCGA-E2-A1L9	2	2	2	2	Infiltrating Ductal Carcinoma			0	0	1	0	1	0	0	0	0	0	0
TCGA-A2-A0YC				2	Infiltrating Ductal Carcinoma			0	1	0	0	0	0	0	0	0	0	0
TCGA-AR-A24V	2	2	2	2	Infiltrating Ductal Carcinoma			0	0	0	0	0	0	1	1	1	0	1
TCGA-B6-A0I5	2			2	Infiltrating Ductal Carcinoma			0	1	1	0	0	0	0	0	0	0	0
TCGA-BH-A1ES	2			2	Infiltrating Ductal Carcinoma			0	0	0	0	1	0	0	0	0	0	0
TCGA-E2-A1IE	2	2	3	2	Infiltrating Ductal Carcinoma			0	0	0	0	0	0	0	0	0	0	0
TCGA-A7-A5ZW	2	2	2	2	Infiltrating Ductal Carcinoma			0	1	0	1	1	0	0	0	0	0	0
TCGA-A2-A0SU	2	2	2	2	Infiltrating Ductal Carcinoma			0	0	1	0	0	0	0	0	0	0	0
TCGA-E2-A14Q	2	1	3	2	Infiltrating Ductal Carcinoma			0	0	0	0	0	0	0	0	0	0	0
TCGA-D8-A1JB	2	1	3	2	Infiltrating Ductal Carcinoma			0	0	0	0	0	0	0	0	0	0	0
TCGA-E2-A153	2	1	3	2	Infiltrating Ductal Carcinoma			0	1	0	0	0	0	0	0	0	0	0
TCGA-EW-A1IY	3	1	2	2	Infiltrating Ductal Carcinoma			0	0	0	0	0	0	0	0	0	0	0
TCGA-AN-A0FF				2	Infiltrating Ductal Carcinoma			0	1	0	0	0	0	0	0	0	0	0
TCGA-A8-A07Z				2	Infiltrating Ductal Carcinoma			0	1	0	0	1	1	0	0	0	0	0
TCGA-A2-A25C	2	2	2	2	Infiltrating Ductal Carcinoma			0	1	0	0	0	0	0	0	0	0	0
TCGA-AN-A041				2	Infiltrating Ductal Carcinoma			0	0	1	0	0	0	1	0	0	0	1
TCGA-D8-A27K	2	1	3	2	Infiltrating Ductal Carcinoma			0	1	1	0	0	0	0	0	0	0	0
TCGA-EW-A1P6	2	1	3	2	Infiltrating Ductal Carcinoma			0	0	0	1	0	0	0	0	0	0	0
TCGA-AN-A04A				2	Infiltrating Ductal Carcinoma			0	0	0	0	0	0	0	0	0	0	0
TCGA-BH-A0DS	3	1	3	2	Infiltrating Ductal Carcinoma			0	0	0	0	0	0	1	1	1	0	1
TCGA-A8-A09C				2	Infiltrating Ductal Carcinoma			0	1	0	0	0	0	0	0	0	0	0
TCGA-E9-A1R0				2	Infiltrating Ductal Carcinoma			0	1	0	0	0	0	0	0	0	0	0
TCGA-E9-A1R6				2	Infiltrating Ductal Carcinoma			0	0	0	1	0	0	0	0	0	0	0
TCGA-E9-A24A				2	Infiltrating Ductal Carcinoma			0	0	0	0	0	0	0	0	0	0	0
TCGA-E9-A1R3				2	Infiltrating Ductal Carcinoma			0	1	0	0	0	0	0	0	0	0	0
TCGA-BH-A0BO	2	1	3	2	Infiltrating Ductal Carcinoma			0	1	0	1	0	0	0	0	0	0	0
TCGA-E2-A15F	2	1	3	2	Infiltrating Ductal Carcinoma			0	0	0	0	0	0	0	0	0	0	0
TCGA-BH-A0HI	2	1	3	2	Infiltrating Ductal Carcinoma			0	1	0	0	0	0	0	0	0	0	0
TCGA-A2-A0ER	2	1	3	2	Infiltrating Ductal Carcinoma			0	0	0	0	0	0	0	0	0	0	0
TCGA-A2-A04X	2	2	3	2	Infiltrating Ductal Carcinoma			0	0	0	0	0	0	0	0	0	1	0
TCGA-A7-A0D9	3	1	2	2	Infiltrating Ductal Carcinoma			0	1	0	0	0	0	0	0	0	0	0
TCGA-BH-A18I	3	2	2	2	Infiltrating Ductal Carcinoma			0	1	0	0	0	0	0	0	0	0	0
TCGA-D8-A145	2	1	3	2	Infiltrating Ductal Carcinoma			0	0	0	0	0	0	0	0	0	0	0
TCGA-A1-A0SQ	3	1	2	2	Infiltrating Ductal Carcinoma			0	0	1	0	0	0	0	0	0	0	0
TCGA-A2-A0CV	3	1	2	2	Infiltrating Ductal Carcinoma			0	0	1	0	0	0	0	0	0	0	0
TCGA-AN-A0XO				2	Infiltrating Ductal Carcinoma			0	1	0	0	0	0	0	0	0	0	0
TCGA-A8-A08O				2	Infiltrating Ductal Carcinoma			0	1	0	0	0	0	0	0	0	0	0
TCGA-E9-A1RB				2	Infiltrating Ductal Carcinoma			1	0	0	0	0	0	0	1	0	0	0
TCGA-E9-A1RD				2	Infiltrating Ductal Carcinoma			0	1	0	1	0	0	0	0	0	0	0
TCGA-BH-A0HN	2	2	2	2	Infiltrating Ductal Carcinoma			0	1	0	0	1	0	0	0	0	0	0
TCGA-AN-A03Y				2	Infiltrating Ductal Carcinoma			0	1	0	0	0	0	1	1	1	0	1
TCGA-BH-A0W5	2	2	2	2	Infiltrating Ductal Carcinoma			0	1	0	1	0	0	0	0	0	0	0
TCGA-A8-A07F				2	Infiltrating Ductal Carcinoma			0	0	0	1	0	0	0	0	0	0	0
TCGA-BH-A0DQ	2	2	2	2	Infiltrating Ductal Carcinoma			0	0	0	0	0	0	0	0	0	0	0
TCGA-D8-A1XR	3	1	2	2	Infiltrating Ductal Carcinoma			0	0	0	0	0	0	0	0	0	0	0
TCGA-AN-A0XP				2	Infiltrating Ductal Carcinoma			0	1	0	0	1	0	0	0	0	0	0
TCGA-A2-A0CQ				2	Infiltrating Ductal Carcinoma			0	0	0	0	0	0	0	0	0	0	0
TCGA-A1-A0SM	3	1	3	2	Infiltrating Ductal Carcinoma			0	0	0	0	0	0	0	0	0	1	0
TCGA-AN-A0XL				2	Infiltrating Ductal Carcinoma			0	1	0	0	0	0	0	0	0	0	0
TCGA-BH-A0DE	2	1	3	2	Infiltrating Ductal Carcinoma			0	1	0	0	1	0	0	0	0	0	0
TCGA-BH-A0GZ	2	2	2	2	Infiltrating Ductal Carcinoma			0	0	0	0	0	0	0	0	0	0	0
TCGA-BH-A1F5	3	1	3	2	Infiltrating Ductal Carcinoma			0	0	0	1	0	0	0	0	0	0	0
TCGA-A2-A0ET	2	2	2	2	Infiltrating Ductal Carcinoma			0	0	0	0	0	0	0	0	0	0	0
TCGA-C8-A278	2	2	2	2	Infiltrating Ductal Carcinoma			1	1	0	0	0	0	1	1	1	1	1
TCGA-E9-A226				2	Infiltrating Ductal Carcinoma			0	1	0	0	1	0	0	0	0	0	0
TCGA-A7-A0CD	2	1	3	2	Infiltrating Ductal Carcinoma			0	0	0	0	0	0	0	0	0	0	0
TCGA-E2-A15C	2	2	2	2	Infiltrating Ductal Carcinoma			0	1	0	1	0	0	1	1	1	0	1
TCGA-A2-A0EO				2	Infiltrating Ductal Carcinoma			0	1	0	0	0	0	0	0	0	0	0
TCGA-D8-A1XA	2	1	3	2	Infiltrating Ductal Carcinoma			1	0	0	1	0	0	0	0	0	0	0
TCGA-AN-A0FN				2	Infiltrating Ductal Carcinoma			0	0	0	0	0	0	0	0	0	0	0
TCGA-A1-A0SD	3	1	2	2	Infiltrating Ductal Carcinoma			0	0	1	0	0	0	0	0	0	0	0
TCGA-D8-A1JI	3	1	2	2	Infiltrating Ductal Carcinoma			0	0	0	0	0	0	0	0	0	0	0
TCGA-E2-A1BD	2	2	2	2	Infiltrating Ductal Carcinoma			0	1	0	1	0	0	0	0	0	0	0
TCGA-OL-A5RU	3	1	2	2	Infiltrating Ductal Carcinoma			0	0	0	0	0	0	0	0	0	0	0
TCGA-B6-A0WV	2			2	Infiltrating Ductal Carcinoma			0	0	1	0	1	0	0	0	0	0	0
TCGA-BH-A0DI	2	2	3	2	Infiltrating Ductal Carcinoma			1	0	0	0	0	0	0	0	0	0	0
TCGA-C8-A12Y	2	2		2	Infiltrating Ductal Carcinoma			0	1	0	0	0	0	0	0	0	0	0
TCGA-A8-A06T				2	Infiltrating Ductal Carcinoma			0	0	1	0	0	0	1	1	1	0	1
TCGA-AN-A0XS				2	Infiltrating Ductal Carcinoma			0	1	0	1	0	0	1	1	1	0	1
TCGA-AQ-A1H2	3	2	2	2	Infiltrating Ductal Carcinoma			0	1	0	0	1	0	0	0	0	0	0
TCGA-A8-A08Z				2	Infiltrating Ductal Carcinoma			0	1	0	1	0	0	0	0	0	0	0
TCGA-E9-A22A				2	Infiltrating Ductal Carcinoma			0	0	0	0	0	0	0	0	0	0	0
TCGA-E2-A14S	2	1	3	2	Infiltrating Ductal Carcinoma			0	0	0	0	0	0	0	0	0	0	0
TCGA-BH-A0EB	2	2	3	2	Infiltrating Ductal Carcinoma			0	1	0	0	0	0	0	0	0	0	0
TCGA-BH-A18H	2	1	3	2	Infiltrating Ductal Carcinoma			1	1	0	0	0	0	0	0	0	0	0
TCGA-A8-A090				2	Infiltrating Ductal Carcinoma			0	0	0	1	0	0	0	0	0	0	0
TCGA-A8-A096				2	Infiltrating Ductal Carcinoma			0	1	0	0	0	0	0	0	0	0	0
TCGA-BH-A0DG	3	2	2	2	Infiltrating Ductal Carcinoma			0	0	1	0	0	0	0	0	0	0	0
TCGA-BH-A18N	2	1	3	2	Infiltrating Ductal Carcinoma			0	0	0	1	1	0	0	0	0	0	0
TCGA-BH-A0BJ	2	2	2	2	Infiltrating Ductal Carcinoma			0	1	0	0	0	0	0	0	0	0	0
TCGA-EW-A1PA	2	2	3	2	Infiltrating Ductal Carcinoma			1	0	0	0	0	0	0	0	0	0	0
TCGA-AR-A24N				2	Infiltrating Ductal Carcinoma			0	0	1	0	1	0	1	1	1	0	0
TCGA-A2-A04V	2	1	3	2	Infiltrating Ductal Carcinoma			0	1	0	0	0	0	1	1	1	0	0
TCGA-A8-A06Y				2	Infiltrating Ductal Carcinoma			0	0	1	0	0	0	0	0	0	0	0
TCGA-A2-A0D4	2	2	3	2	Infiltrating Ductal Carcinoma			0	0	0	0	0	0	0	0	0	0	0
TCGA-BH-A0E1	2	2	3	2	Infiltrating Ductal Carcinoma			0	0	0	0	0	0	0	0	0	0	0
TCGA-OL-A5D8	2	1	3	2	Infiltrating Ductal Carcinoma			0	0	1	0	0	0	1	1	1	0	1
TCGA-AN-A0XV				2	Infiltrating Ductal Carcinoma			0	0	0	0	1	0	1	1	1	0	1
TCGA-B6-A0RO	2			2	Infiltrating Ductal Carcinoma			0	1	0	0	0	0	0	0	0	0	0
TCGA-A8-A08J				2	Infiltrating Ductal Carcinoma			0	0	1	0	0	0	1	1	1	1	0
TCGA-E9-A247				2	Infiltrating Ductal Carcinoma			0	0	0	0	0	0	0	0	0	0	0
TCGA-E2-A15O	2	3	2	2	Infiltrating Ductal Carcinoma			0	0	0	1	0	0	0	0	1	0	0
TCGA-BH-A0HB	2	1	3	2	Infiltrating Ductal Carcinoma			0	0	0	0	0	0	0	0	0	0	0
TCGA-A7-A26I	2	2	2	2	Infiltrating Ductal Carcinoma			1	0	0	0	0	0	0	0	0	0	0
TCGA-D8-A1XY	3	1	2	2	Infiltrating Ductal Carcinoma			0	1	0	0	0	1	0	0	0	0	0
TCGA-E2-A15H	3	2	2	2	Infiltrating Ductal Carcinoma			0	0	1	0	0	0	0	0	0	1	0
TCGA-BH-A0BV	3	1	3	2	Infiltrating Ductal Carcinoma			0	1	0	0	0	0	0	0	0	0	0
TCGA-B6-A0RN	2			2	Infiltrating Ductal Carcinoma			0	1	0	0	0	0	0	0	0	0	0
TCGA-BH-A1EY	2	2	2	2	Infiltrating Ductal Carcinoma			1	0	0	0	1	1	1	1	1	0	0
TCGA-C8-A1HG	2	2	2	2	Infiltrating Ductal Carcinoma			1	0	0	0	0	0	1	1	1	0	1
TCGA-D8-A1JE	2	3	2	2	Infiltrating Ductal Carcinoma			0	1	0	0	0	0	0	0	0	0	0
TCGA-BH-A0HL	2	1	3	2	Infiltrating Ductal Carcinoma			0	0	0	0	0	0	0	0	0	0	0
TCGA-AN-A0XR				2	Infiltrating Ductal Carcinoma			0	0	1	0	0	1	0	0	0	0	0
TCGA-E9-A1R5				2	Infiltrating Ductal Carcinoma			0	1	0	0	0	0	0	0	0	0	0
TCGA-AN-A049				2	Infiltrating Ductal Carcinoma			0	1	0	1	0	0	0	0	0	1	0
TCGA-AR-A1AS	2	3	2	2	Infiltrating Ductal Carcinoma			1	1	0	0	0	1	0	0	0	0	0
TCGA-E9-A228				2	Infiltrating Ductal Carcinoma			0	0	0	0	0	0	0	0	0	1	0
TCGA-BH-A0HW	3	1	2	2	Infiltrating Ductal Carcinoma			0	0	0	0	0	0	0	0	0	0	0
TCGA-B6-A0RH	2			2	Infiltrating Ductal Carcinoma			1	1	0	0	0	1	0	0	0	1	0
TCGA-E2-A15R	2	2	3	2	Infiltrating Ductal Carcinoma			0	0	0	0	0	0	0	0	0	0	0
TCGA-BH-A0DH	2	1	3	2	Infiltrating Ductal Carcinoma			0	0	0	0	0	0	0	0	0	0	0
TCGA-BH-A18L	2	1	3	2	Infiltrating Ductal Carcinoma			0	0	0	0	0	0	0	0	0	0	0
TCGA-E9-A1RG				2	Infiltrating Ductal Carcinoma			0	0	0	0	0	0	0	0	0	0	0
TCGA-AR-A24S	2	1	3	2	Infiltrating Ductal Carcinoma			1	1	0	0	1	0	0	0	0	0	0
TCGA-BH-A42V	2	2	2	2	Infiltrating Ductal Carcinoma			0	1	0	1	0	0	0	0	0	0	0
TCGA-A1-A0SF	3	1	2	2	Infiltrating Ductal Carcinoma			0	0	0	0	1	0	0	0	0	0	0
TCGA-A8-A07J				2	Infiltrating Ductal Carcinoma			0	0	0	0	0	0	0	0	0	0	0
TCGA-AN-A0FK				2	Infiltrating Ductal Carcinoma			0	0	0	0	0	0	0	0	0	0	0
TCGA-A2-A04N	2	2	2	2	Infiltrating Ductal Carcinoma			0	1	0	1	0	0	0	0	0	0	0
TCGA-A2-A0CU	2	1	3	2	Infiltrating Ductal Carcinoma			0	0	0	0	0	0	1	1	1	1	1
TCGA-D8-A1XF				2	Infiltrating Ductal Carcinoma			0	0	0	0	0	0	0	0	0	0	0
TCGA-E2-A15T	2	2	3	2	Infiltrating Ductal Carcinoma			0	0	0	0	0	0	0	0	0	0	0
TCGA-AR-A24L				2	Infiltrating Ductal Carcinoma			0	0	0	0	0	0	0	0	0	0	0
TCGA-E2-A1IG	2	2	2	2	Infiltrating Ductal Carcinoma			0	0	0	0	0	1	0	0	0	0	0
TCGA-D8-A1X5	3	1	3	2	Infiltrating Ductal Carcinoma			1	0	0	0	0	0	0	0	0	1	0
TCGA-AR-A1AV	2	2	3	2	Infiltrating Ductal Carcinoma			0	1	1	0	0	0	0	0	0	0	0
TCGA-BH-A0B8	2	1	3	2	Infiltrating Ductal Carcinoma			0	0	0	0	0	0	0	0	0	0	0
TCGA-A2-A3XZ	3	3		2	Infiltrating Ductal Carcinoma			0	0	0	0	0	0	0	0	0	1	0
TCGA-AR-A24Z	2	3	2	2	Infiltrating Ductal Carcinoma			0	0	0	0	0	0	1	1	1	0	1
TCGA-AN-A0FD				2	Infiltrating Ductal Carcinoma			0	0	1	0	0	0	0	0	0	0	0
TCGA-C8-A1HN	2	2	2	2	Infiltrating Ductal Carcinoma			0	0	1	0	0	0	0	1	0	0	1
TCGA-BH-A0E7	3	2	2	2	Infiltrating Ductal Carcinoma			0	0	0	1	0	0	0	0	0	0	0
TCGA-D8-A27N	2	2	3	2	Infiltrating Ductal Carcinoma			1	0	0	0	0	0	1	1	0	1	0
TCGA-E9-A1RE				2	Infiltrating Ductal Carcinoma			0	1	0	0	0	0	1	1	1	0	1
TCGA-A1-A0SN	3	1	3	2	Infiltrating Ductal Carcinoma			0	0	0	0	0	0	0	0	0	1	0
TCGA-C8-A26W	2	2		2	Infiltrating Ductal Carcinoma			1	1	0	0	0	0	0	0	0	1	0
TCGA-A8-A06P				2	Infiltrating Ductal Carcinoma			0	1	0	1	0	0	1	1	1	0	1
TCGA-AN-A0FZ				2	Infiltrating Ductal Carcinoma			0	0	1	0	0	0	0	0	0	0	0
TCGA-E2-A15A	2	1	3	2	Infiltrating Ductal Carcinoma			0	0	0	0	0	0	1	1	1	0	1
TCGA-AN-A0AM				2	Infiltrating Ductal Carcinoma			0	0	1	0	0	0	0	0	0	0	0
TCGA-C8-A12Z	2	2		2	Infiltrating Ductal Carcinoma			1	0	0	0	0	0	1	1	1	1	0
TCGA-AN-A0AS				2	Infiltrating Ductal Carcinoma			1	0	0	1	0	0	1	1	1	0	1
TCGA-E2-A15P	2	1	3	2	Infiltrating Ductal Carcinoma			0	1	0	0	0	0	0	0	0	0	0
TCGA-A8-A08T				2	Infiltrating Ductal Carcinoma			0	1	0	0	0	0	0	0	0	0	0
TCGA-E9-A1R7				2	Infiltrating Ductal Carcinoma			0	0	1	0	0	0	0	0	0	0	0
TCGA-BH-A0HY	2	1	3	2	Infiltrating Ductal Carcinoma			1	0	0	0	0	0	0	0	0	1	0
TCGA-A8-A07G				2	Infiltrating Ductal Carcinoma			0	1	0	0	0	0	0	0	0	0	0
TCGA-C8-A12M	3	1	2	2	Infiltrating Ductal Carcinoma			0	0	1	0	0	0	0	0	0	0	0
TCGA-C8-A1HK	2	2		2	Infiltrating Ductal Carcinoma			1	0	0	0	0	0	0	0	0	1	0
TCGA-BH-A0AY	2	1	3	2	Infiltrating Ductal Carcinoma			0	0	0	0	0	0	0	0	0	0	0
TCGA-A8-A09R				2	Infiltrating Ductal Carcinoma			0	0	1	0	0	0	0	0	0	0	0
TCGA-AR-A255	3	1	3	2	Infiltrating Ductal Carcinoma			0	1	0	0	0	0	0	0	0	0	0
TCGA-BH-A0AZ	2	2	2	2	Infiltrating Ductal Carcinoma			0	0	1	0	0	0	0	0	0	0	0
TCGA-A8-A08H				2	Infiltrating Ductal Carcinoma			0	0	0	0	0	0	0	0	0	0	0
TCGA-A8-A06Z				2	Infiltrating Ductal Carcinoma			1	0	0	0	0	0	0	0	0	0	0
TCGA-D8-A1Y0	2	1	3	2	Infiltrating Ductal Carcinoma			0	0	0	0	0	0	0	1	1	0	1
TCGA-A2-A0EV	2	2	3	2	Infiltrating Ductal Carcinoma			0	1	0	0	0	0	0	0	0	0	0
TCGA-AN-A0FS				2	Infiltrating Ductal Carcinoma			0	1	0	0	0	0	0	0	0	0	0
TCGA-E2-A105	2	2	3	2	Infiltrating Ductal Carcinoma			0	1	0	0	0	0	1	1	1	1	0
TCGA-BH-A0BR	2	1	3	2	Infiltrating Ductal Carcinoma			1	0	0	0	0	0	0	0	0	0	0
TCGA-A7-A0DB	2	1	3	2	Infiltrating Ductal Carcinoma			0	1	0	1	0	0	0	0	0	0	0
TCGA-B6-A0RG	3			2	Infiltrating Ductal Carcinoma			0	1	1	0	0	1	1	1	1	1	1
TCGA-BH-A0DX	2	3	2	2	Infiltrating Ductal Carcinoma			0	1	0	0	0	0	0	0	0	0	0
TCGA-A7-A4SF	2	1	3	2	Infiltrating Ductal Carcinoma			0	1	0	0	0	0	0	0	0	1	0
TCGA-EW-A1PD	2	2	3	2	Infiltrating Ductal Carcinoma			0	0	0	0	0	0	1	1	1	0	0
TCGA-BH-A0H7	3	1	3	2	Infiltrating Ductal Carcinoma			1	0	0	0	0	0	0	0	0	0	0
TCGA-BH-A5J0	2	2	3	2	Infiltrating Ductal Carcinoma			1	1	0	0	0	0	0	0	0	0	0
TCGA-AN-A04C				2	Infiltrating Ductal Carcinoma			0	1	0	0	0	0	1	1	0	1	0
TCGA-AN-A0FV				2	Infiltrating Ductal Carcinoma			1	0	0	0	0	0	0	0	0	1	0
TCGA-AN-A0AJ				2	Infiltrating Ductal Carcinoma			1	1	0	0	0	0	1	1	0	0	1
TCGA-C8-A26V	2	2	2	2	Infiltrating Ductal Carcinoma			1	0	1	0	0	0	0	0	0	0	0
TCGA-A8-A07W				2	Infiltrating Ductal Carcinoma			1	0	0	0	0	0	0	0	0	0	0
TCGA-E9-A244				2	Infiltrating Ductal Carcinoma			1	0	0	0	0	0	0	0	0	0	0
TCGA-C8-A12L	2	2	2	2	Infiltrating Ductal Carcinoma			1	1	0	0	0	0	0	0	0	1	0
TCGA-B6-A0I9	2			2	Infiltrating Ductal Carcinoma			1	0	1	0	0	0	0	0	0	1	0
TCGA-E2-A1LA	2	2	3	2	Infiltrating Ductal Carcinoma			0	0	0	0	0	0	1	1	0	0	0
TCGA-E9-A22E				2	Infiltrating Ductal Carcinoma			0	0	0	0	0	0	0	0	0	0	0
TCGA-A8-A081				2	Infiltrating Ductal Carcinoma			1	1	0	0	0	0	0	0	0	0	0
TCGA-D8-A1JD	3	1	2	2	Infiltrating Ductal Carcinoma			0	1	0	0	0	0	0	0	1	0	1
TCGA-AN-A0AL				2	Infiltrating Ductal Carcinoma			1	0	0	0	0	0	0	0	0	0	0
TCGA-AN-A0FT				2	Infiltrating Ductal Carcinoma			1	0	0	0	0	0	0	0	0	1	0
TCGA-A8-A07E				2	Infiltrating Ductal Carcinoma			0	0	0	0	1	0	0	0	0	0	0
TCGA-A8-A092				2	Infiltrating Ductal Carcinoma			1	1	0	0	0	0	1	1	1	0	1
TCGA-AN-A0FJ				2	Infiltrating Ductal Carcinoma			1	0	0	0	0	0	1	0	0	0	0
TCGA-A2-A04R				2	Infiltrating Ductal Carcinoma			0	0	0	0	0	0	0	0	0	0	0
TCGA-BH-A0DK	2	2	3	2	Infiltrating Ductal Carcinoma			0	1	1	0	0	0	0	0	0	0	0
TCGA-AN-A04D				2	Infiltrating Ductal Carcinoma			0	0	0	0	0	0	0	1	1	0	0
TCGA-AN-A0FW				2	Infiltrating Ductal Carcinoma			0	0	0	0	0	0	0	0	0	0	0
TCGA-A1-A0SH	2	1	3	2	Infiltrating Ductal Carcinoma			0	0	0	0	0	0	0	0	0	0	0
TCGA-BH-A0HK	2	1	3	2	Infiltrating Ductal Carcinoma			0	0	0	0	0	0	0	0	0	0	0
TCGA-D8-A1X9	2	3	2	2	Infiltrating Ductal Carcinoma			0	0	0	0	0	0	0	0	0	0	0
TCGA-EW-A1OV	3	1	3	2	Infiltrating Ductal Carcinoma			0	1	0	0	0	0	0	0	0	0	0
TCGA-C8-A12Q	2	2	2	2	Infiltrating Ductal Carcinoma			1	0	0	0	0	0	0	0	0	1	0
TCGA-D8-A1JP				2	Infiltrating Ductal Carcinoma			0	1	0	0	1	0	1	1	1	0	1
TCGA-C8-A12K	2	2		2	Infiltrating Ductal Carcinoma			1	0	0	0	0	0	1	1	0	0	0
TCGA-A8-A09A				2	Infiltrating Ductal Carcinoma			0	0	0	0	0	0	0	0	0	0	0
TCGA-C8-A275	2	2	2	2	Infiltrating Ductal Carcinoma			1	0	0	0	0	0	1	1	1	1	1
TCGA-D8-A1JG	2	2	3	2	Infiltrating Ductal Carcinoma			1	1	0	0	0	0	0	0	0	0	0
TCGA-A8-A095				2	Infiltrating Ductal Carcinoma			0	1	0	0	0	0	0	0	0	0	0
TCGA-EW-A3U0	2	1	3	2	Infiltrating Ductal Carcinoma			1	0	0	0	0	0	1	0	0	0	0
TCGA-AN-A0XN				2	Infiltrating Ductal Carcinoma			1	0	0	0	0	0	1	1	0	0	0
TCGA-AC-A5EH				2	Infiltrating Ductal Carcinoma			1	1	0	0	1	0	0	0	0	0	0
TCGA-BH-A1F8	2	2	3	2	Infiltrating Ductal Carcinoma			0	1	0	0	0	0	0	0	0	0	0
TCGA-BH-A0BP	2	1	3	2	Infiltrating Ductal Carcinoma			1	0	0	0	0	0	0	0	0	0	0
TCGA-E9-A1RF				2	Infiltrating Ductal Carcinoma			0	0	1	0	0	0	0	0	0	0	0
TCGA-BH-A0AW	2	2	3	2	Infiltrating Ductal Carcinoma			1	0	0	0	0	0	0	0	0	1	0
TCGA-D8-A1J9	3	1	2	2	Infiltrating Ductal Carcinoma			1	0	0	0	0	0	0	0	0	1	0
TCGA-C8-A274	2	2	2	2	Infiltrating Ductal Carcinoma			0	1	0	0	0	0	0	0	0	0	0
TCGA-AN-A0FL				2	Infiltrating Ductal Carcinoma			1	0	0	0	0	0	1	1	1	0	0
TCGA-A1-A0SI	2	1	3	2	Infiltrating Ductal Carcinoma			1	1	0	0	1	0	0	0	0	0	0
TCGA-A2-A0EY	3	1	2	2	Infiltrating Ductal Carcinoma			1	1	0	0	0	0	0	0	0	1	0
TCGA-AN-A0XW				2	Infiltrating Ductal Carcinoma			0	0	0	0	0	0	0	0	0	0	0
TCGA-BH-A0DZ	2	2	2	2	Infiltrating Ductal Carcinoma			1	0	0	1	0	0	0	0	0	1	0
TCGA-AR-A0TX				2	Infiltrating Ductal Carcinoma			1	0	0	0	1	0	0	0	0	1	0
TCGA-BH-A0HA	2	1	3	2	Infiltrating Ductal Carcinoma			0	1	0	0	0	1	0	0	0	0	0
TCGA-BH-A18P	2	2	3	2	Infiltrating Ductal Carcinoma			0	0	0	1	1	0	0	0	0	0	0
TCGA-BH-A0B6	2	1	3	2	Infiltrating Ductal Carcinoma			0	1	0	0	0	1	0	1	0	1	0
TCGA-C8-A26Y	3	2	2	2	Infiltrating Ductal Carcinoma			0	0	0	0	1	0	0	0	0	0	0
TCGA-BH-A0HF	2	1	3	2	Infiltrating Ductal Carcinoma			0	1	1	0	0	0	0	0	0	0	0
TCGA-AN-A0AK				2	Infiltrating Ductal Carcinoma			0	1	1	0	0	0	1	1	1	0	1
TCGA-A2-A0T5	2	1		2	Infiltrating Ductal Carcinoma			0	0	1	0	0	0	0	0	0	0	0
TCGA-AC-A23H	2	2	3	2	Infiltrating Ductal Carcinoma			0	1	0	1	1	0	0	0	0	1	0
TCGA-AN-A046				2	Infiltrating Ductal Carcinoma			1	1	0	0	1	0	0	0	0	0	0
TCGA-A8-A08C				3	Infiltrating Ductal Carcinoma			0	0	0	0	0	0	0	0	0	0	0
TCGA-EW-A1P1	3	3	3	3	Infiltrating Ductal Carcinoma			0	0	0	0	0	0	1	1	1	0	1
TCGA-A2-A0ST	3	3	3	3	Infiltrating Ductal Carcinoma			0	0	0	0	0	0	0	0	0	0	0
TCGA-AO-A0JC	2		3	3	Infiltrating Ductal Carcinoma			0	0	0	0	0	0	0	0	0	0	0
TCGA-AR-A1AO	3	2	3	3	Infiltrating Ductal Carcinoma			0	0	0	0	0	0	0	0	0	0	0
TCGA-EW-A1P7	3	3	3	3	Infiltrating Ductal Carcinoma			0	0	0	0	0	0	0	0	0	0	0
TCGA-A2-A04Q				3	Infiltrating Ductal Carcinoma			0	0	0	0	0	0	1	1	1	0	1
TCGA-OL-A5RY	3	3	2	3	Infiltrating Ductal Carcinoma			1	0	0	0	0	0	0	0	0	1	0
TCGA-AO-A12A	3		3	3	Infiltrating Ductal Carcinoma			0	1	1	0	0	0	0	0	0	0	0
TCGA-E2-A1B6	3	3	3	3	Infiltrating Ductal Carcinoma			1	0	0	0	0	0	0	0	0	0	0
TCGA-E2-A1LI	3	3	3	3	Infiltrating Ductal Carcinoma			0	0	0	0	0	0	0	0	0	0	0
TCGA-AO-A0JI	3		3	3	Infiltrating Ductal Carcinoma			0	0	0	0	0	0	0	0	0	0	0
TCGA-EW-A1J1	3	3	3	3	Infiltrating Ductal Carcinoma			0	1	0	1	0	0	0	0	0	0	0
TCGA-B6-A0RT	3			3	Infiltrating Ductal Carcinoma			0	0	0	0	0	0	1	1	1	0	0
TCGA-A2-A0T1	3	3	3	3	Infiltrating Ductal Carcinoma			1	0	0	0	0	0	0	1	1	1	1
TCGA-A8-A08X				3	Infiltrating Ductal Carcinoma			1	0	0	0	0	0	1	1	1	1	0
TCGA-E2-A1IO	2	3	3	3	Infiltrating Ductal Carcinoma			1	1	0	0	0	0	0	0	0	0	0
TCGA-C8-A12V	3	3	3	3	Infiltrating Ductal Carcinoma			0	0	0	0	0	0	0	0	0	0	0
TCGA-BH-A0DD	2	3	3	3	Infiltrating Ductal Carcinoma			0	0	0	0	0	0	1	0	0	1	0
TCGA-BH-A1FG	2			3	Infiltrating Ductal Carcinoma			0	0	0	0	0	0	1	1	1	0	1
TCGA-AR-A24U	3	2	3	3	Infiltrating Ductal Carcinoma			0	0	0	0	0	0	1	1	1	1	0
TCGA-BH-A1F0	3	2	3	3	Infiltrating Ductal Carcinoma			1	0	0	0	0	0	0	0	0	0	0
TCGA-AR-A1AU	3	2	3	3	Infiltrating Ductal Carcinoma			0	0	0	0	0	1	1	1	1	0	0
TCGA-B6-A0RI	2			3	Infiltrating Ductal Carcinoma			0	0	0	0	0	0	0	0	0	0	0
TCGA-BH-A0DO	3	2	3	3	Infiltrating Ductal Carcinoma			0	1	0	0	0	0	0	0	0	0	0
TCGA-AO-A12B	2		3	3	Infiltrating Ductal Carcinoma			0	0	0	0	0	0	0	0	0	0	0
TCGA-BH-A0BD	3	2	3	3	Infiltrating Ductal Carcinoma			0	1	0	0	0	0	0	0	0	0	0
TCGA-BH-A0RX	3	3	3	3	Infiltrating Ductal Carcinoma			1	0	0	0	0	0	0	0	1	0	1
TCGA-AC-A2BM	3	3	3	3	Infiltrating Ductal Carcinoma			0	0	0	0	0	0	0	0	0	0	0
TCGA-B6-A0WT	2			3	Infiltrating Ductal Carcinoma			0	0	0	0	0	0	0	0	0	0	0
TCGA-E2-A14X	3	3	3	3	Infiltrating Ductal Carcinoma			1	0	0	0	0	0	0	0	0	0	0
TCGA-LL-A5YM	3	3	3	3	Infiltrating Ductal Carcinoma			0	0	0	0	0	0	1	0	0	0	0
TCGA-E9-A248				3	Infiltrating Ductal Carcinoma			1	0	0	0	0	0	0	0	0	0	0
TCGA-A2-A0T7	3	3	3	3	Infiltrating Ductal Carcinoma			0	1	0	0	0	0	0	0	0	0	0
TCGA-B6-A1KC	3	2	3	3	Infiltrating Ductal Carcinoma			0	0	0	0	0	0	0	0	0	0	0
TCGA-B6-A401	3	2	3	3	Infiltrating Ductal Carcinoma			1	1	0	0	0	0	0	0	0	0	0
TCGA-A2-A3XU	3	3	3	3	Infiltrating Ductal Carcinoma			0	0	0	0	0	0	0	0	0	0	0
TCGA-A2-A0CL	3	3	3	3	Infiltrating Ductal Carcinoma			0	0	0	0	0	0	0	0	0	0	0
TCGA-BH-A18R	3	3	3	3	Infiltrating Ductal Carcinoma			0	0	0	0	0	0	1	1	1	1	1
TCGA-EW-A2FS	3	3	3	3	Infiltrating Ductal Carcinoma			0	0	0	0	0	0	0	0	0	0	0
TCGA-C8-A1HO	3	3	3	3	Infiltrating Ductal Carcinoma			0	0	0	0	0	1	0	0	0	0	0
TCGA-A8-A091				3	Infiltrating Ductal Carcinoma			0	0	0	0	0	0	0	0	0	0	0
TCGA-GM-A2DN	3			3	Infiltrating Ductal Carcinoma			0	0	1	0	0	0	0	0	0	0	0
TCGA-BH-A0BF	3	3	3	3	Infiltrating Ductal Carcinoma			0	1	0	0	0	0	0	1	0	0	0
TCGA-C8-A27A	3	3	3	3	Infiltrating Ductal Carcinoma			1	0	0	0	0	0	1	0	1	1	0
TCGA-E2-A1LL	3	3	3	3	Infiltrating Ductal Carcinoma			0	0	0	0	0	0	0	0	0	0	0
TCGA-D8-A1XG	2	3	3	3	Infiltrating Ductal Carcinoma			0	0	0	0	0	0	0	0	0	0	0
TCGA-AR-A1AJ				3	Infiltrating Ductal Carcinoma			1	0	0	0	0	0	0	0	0	0	0
TCGA-A2-A0SX	3	3	3	3	Infiltrating Ductal Carcinoma			1	0	0	0	0	0	0	0	0	0	0
TCGA-D8-A1Y2	3	2	3	3	Infiltrating Ductal Carcinoma			0	1	0	0	0	0	1	1	1	0	1
TCGA-AR-A24R				3	Infiltrating Ductal Carcinoma			0	0	0	0	0	0	0	0	0	0	0
TCGA-E2-A1II	3	2	3	3	Infiltrating Ductal Carcinoma			1	0	0	0	0	0	1	0	0	0	0
TCGA-A8-A08B				3	Infiltrating Ductal Carcinoma			0	1	0	0	0	0	1	1	1	1	0
TCGA-GM-A2DI	3			3	Infiltrating Ductal Carcinoma			1	1	0	0	0	0	0	0	0	0	0
TCGA-A2-A0T3	3	3		3	Infiltrating Ductal Carcinoma			0	0	0	0	0	0	0	0	0	0	0
TCGA-AR-A24K				3	Infiltrating Ductal Carcinoma			1	1	0	0	0	0	0	0	0	0	1
TCGA-A2-A1G1				3	Infiltrating Ductal Carcinoma			1	0	0	1	0	0	0	0	0	0	0
TCGA-D8-A27R	3	3	3	3	Infiltrating Ductal Carcinoma			0	0	0	0	0	0	0	0	0	0	0
TCGA-AQ-A54O	2	3	3	3	Infiltrating Ductal Carcinoma			0	1	0	0	0	0	0	0	0	0	0
TCGA-A2-A3XS	3	3	3	3	Infiltrating Ductal Carcinoma			1	0	0	0	0	0	0	0	0	0	0
TCGA-AO-A03L	3		3	3	Infiltrating Ductal Carcinoma			1	1	0	0	0	0	0	0	0	1	0
TCGA-C8-A12O	3	3	3	3	Infiltrating Ductal Carcinoma			1	0	0	0	0	0	0	0	0	0	1
TCGA-C8-A1HF	3	3	3	3	Infiltrating Ductal Carcinoma			1	1	0	0	0	0	0	0	0	1	0
TCGA-E2-A15E	3	3	3	3	Infiltrating Ductal Carcinoma			1	1	0	0	0	0	0	0	0	1	0
TCGA-AR-A0U3				3	Infiltrating Ductal Carcinoma			1	0	0	0	0	0	1	1	0	0	0
TCGA-A1-A0SJ	3	3	2	3	Infiltrating Ductal Carcinoma			0	0	0	0	0	0	0	0	0	0	0
TCGA-BH-A0E0	3	3	3	3	Infiltrating Ductal Carcinoma			1	0	0	0	0	0	0	0	0	0	0
TCGA-B6-A409	3	3	3	3	Infiltrating Ductal Carcinoma			1	0	0	0	0	0	1	1	1	0	1
TCGA-E9-A1N8				3	Infiltrating Ductal Carcinoma			1	0	0	0	1	0	0	0	0	0	0
TCGA-BH-A202	3	3	3	3	Infiltrating Ductal Carcinoma			1	1	0	0	0	0	1	1	1	1	1
TCGA-A2-A1FZ	2	2		3	Infiltrating Ductal Carcinoma			0	1	0	0	0	0	0	0	0	0	0
TCGA-AO-A12D	3		3	3	Infiltrating Ductal Carcinoma			1	0	0	0	0	0	0	0	0	1	0
TCGA-AO-A1KT	3		3	3	Infiltrating Ductal Carcinoma			0	0	0	0	0	0	1	1	1	0	1
TCGA-LL-A5YN	3	2	3	3	Infiltrating Ductal Carcinoma			0	1	0	0	0	0	1	1	1	1	1
TCGA-AO-A0JM	3		3	3	Infiltrating Ductal Carcinoma			0	0	0	0	0	0	0	0	0	1	0
TCGA-A8-A06N				3	Infiltrating Ductal Carcinoma			0	0	0	0	0	0	1	1	1	0	1
TCGA-A2-A0T2				3	Infiltrating Ductal Carcinoma			1	0	0	0	0	0	0	0	0	0	0
TCGA-GM-A2DF	3			3	Infiltrating Ductal Carcinoma			1	0	0	0	0	0	0	0	0	0	0
TCGA-OL-A66I	3	3	3	3	Infiltrating Ductal Carcinoma			1	0	0	0	0	0	1	1	0	0	0
TCGA-C8-A12U	3	3	3	3	Infiltrating Ductal Carcinoma			0	1	1	0	0	0	1	1	1	0	0
TCGA-C8-A130	3	3	3	3	Infiltrating Ductal Carcinoma			1	1	0	0	0	0	1	1	1	0	0
TCGA-E2-A1LK	3	3	3	3	Infiltrating Ductal Carcinoma			1	0	0	0	0	0	1	1	1	0	1
TCGA-BH-A0HU	3	3	3	3	Infiltrating Ductal Carcinoma			0	0	0	0	0	0	0	1	0	0	0
TCGA-A8-A08G				3	Infiltrating Ductal Carcinoma			0	0	0	0	0	0	0	0	0	0	0
TCGA-E2-A14Y	3	3	3	3	Infiltrating Ductal Carcinoma			1	1	0	0	0	0	1	1	1	1	1
TCGA-BH-A0C7	3	2	3	3	Infiltrating Ductal Carcinoma			0	0	1	0	0	0	0	0	0	0	0
TCGA-D8-A1JM	3	2	3	3	Infiltrating Ductal Carcinoma			1	0	0	0	0	0	0	0	0	0	0
TCGA-C8-A1HI	3	3	3	3	Infiltrating Ductal Carcinoma			0	0	1	0	0	0	0	0	0	0	0
TCGA-E2-A1B0	3	3	3	3	Infiltrating Ductal Carcinoma			1	0	0	0	0	0	1	1	1	1	1
TCGA-EW-A1P8	3	3	3	3	Infiltrating Ductal Carcinoma			0	0	0	0	0	0	0	0	0	0	0
TCGA-A2-A0SV	3	3	3	3	Infiltrating Ductal Carcinoma			1	0	0	0	1	0	0	0	0	0	0
TCGA-B6-A0WW	2			3	Infiltrating Ductal Carcinoma			0	1	0	0	0	0	1	1	1	0	1
TCGA-BH-A0BG	3	3	3	3	Infiltrating Ductal Carcinoma			1	0	0	0	0	0	1	1	0	0	0
TCGA-A2-A3XX	2	3	3	3	Infiltrating Ductal Carcinoma			1	0	0	0	0	0	0	0	0	0	0
TCGA-BH-A0B3	3	3	3	3	Infiltrating Ductal Carcinoma			1	0	0	0	0	0	1	1	1	0	0
TCGA-AR-A254	3	2	3	3	Infiltrating Ductal Carcinoma			1	0	0	0	0	0	0	0	0	1	0
TCGA-E2-A14O	3	2	3	3	Infiltrating Ductal Carcinoma			0	0	0	0	0	0	0	0	0	0	0
TCGA-EW-A1J6	3	2	3	3	Infiltrating Ductal Carcinoma			0	0	0	0	0	0	0	0	0	0	0
TCGA-LL-A5YO	3	3	3	3	Infiltrating Ductal Carcinoma			1	0	0	0	0	0	0	0	0	0	0
TCGA-A8-A08I				3	Infiltrating Ductal Carcinoma			1	0	0	0	0	0	0	0	0	0	0
TCGA-AO-A12F	3		3	3	Infiltrating Ductal Carcinoma			0	0	0	0	0	0	0	0	0	0	0
TCGA-OL-A5S0				3	Infiltrating Ductal Carcinoma			0	1	0	0	0	0	1	1	1	1	1
TCGA-BH-A1F2	3	2	3	3	Infiltrating Ductal Carcinoma			1	0	0	0	0	0	1	1	1	1	0
TCGA-E2-A154	2	3	3	3	Infiltrating Ductal Carcinoma			0	1	0	0	0	0	0	0	0	0	0
TCGA-A1-A0SP	3	3	3	3	Infiltrating Ductal Carcinoma			1	0	0	0	0	0	0	0	0	0	0
TCGA-A8-A09K				3	Infiltrating Ductal Carcinoma			0	0	0	0	0	0	1	1	1	0	1
TCGA-A8-A09D				3	Infiltrating Ductal Carcinoma			0	1	0	0	0	0	0	0	0	0	0
TCGA-AO-A03R	3		3	3	Infiltrating Ductal Carcinoma			1	0	0	0	0	0	0	0	0	0	0
TCGA-A7-A2KD	3	3	3	3	Infiltrating Ductal Carcinoma			1	0	0	0	0	0	1	1	1	1	0
TCGA-A8-A07U				3	Infiltrating Ductal Carcinoma			1	0	0	0	0	0	0	0	0	0	0
TCGA-BH-A18K	3	2	3	3	Infiltrating Ductal Carcinoma			0	0	0	0	0	0	0	0	0	0	0
TCGA-BH-A0B9	3	3	3	3	Infiltrating Ductal Carcinoma			1	0	0	0	0	0	0	1	0	0	0
TCGA-OL-A5D6	3	2	3	3	Infiltrating Ductal Carcinoma			1	1	0	0	0	0	0	0	0	0	0
TCGA-A2-A0YE	3	3	2	3	Infiltrating Ductal Carcinoma			1	0	0	0	0	0	0	0	0	0	0
TCGA-AR-A0TS	3	2	3	3	Infiltrating Ductal Carcinoma			1	0	0	0	0	0	1	1	0	0	0
TCGA-E2-A10B	2	3	3	3	Infiltrating Ductal Carcinoma			0	1	0	0	0	0	0	0	0	0	0
TCGA-BH-A0E2	3	3	3	3	Infiltrating Ductal Carcinoma			0	0	1	0	0	0	0	0	0	0	0
TCGA-BH-A1FM	3			3	Infiltrating Ductal Carcinoma			0	0	0	0	0	0	0	1	0	0	0
TCGA-BH-A0H9	3	3	3	3	Infiltrating Ductal Carcinoma			0	1	0	0	0	0	1	0	0	0	0
TCGA-A8-A07I				3	Infiltrating Ductal Carcinoma			0	0	0	0	0	0	0	0	0	1	0
TCGA-AO-A0JE	3		3	3	Infiltrating Ductal Carcinoma			0	0	0	0	1	0	1	1	0	1	0
TCGA-A8-A07O				3	Infiltrating Ductal Carcinoma			1	0	0	0	0	0	1	1	0	0	0
TCGA-AN-A0G0				3	Infiltrating Ductal Carcinoma			1	0	0	0	0	0	0	0	0	0	0
TCGA-AQ-A04L	3	3	3	3	Infiltrating Ductal Carcinoma			1	0	0	0	0	0	0	0	1	0	0
TCGA-AR-A1AQ	3	3	3	3	Infiltrating Ductal Carcinoma			1	0	0	0	0	0	0	0	0	0	0
TCGA-E2-A15K	2	3	3	3	Infiltrating Ductal Carcinoma			0	1	0	0	0	0	0	0	0	0	0
TCGA-A8-A08P				3	Infiltrating Ductal Carcinoma			0	1	0	0	1	0	1	1	1	0	0
TCGA-B6-A0RU	3		3	3	Infiltrating ductal carcinoma			1	0	0	0	0	0	1	1	1	0	0
TCGA-B6-A402	3	3	3	3	Infiltrating Ductal Carcinoma			1	0	0	0	0	0	1	1	1	0	0
TCGA-A2-A0EU	3	2	3	3	Infiltrating Ductal Carcinoma			0	0	0	1	0	0	1	1	1	0	1
TCGA-B6-A0I1	3			3	Infiltrating Ductal Carcinoma			0	0	0	0	0	0	1	1	1	0	1
TCGA-D8-A1XT	3	2	3	3	Infiltrating Ductal Carcinoma			1	0	0	0	0	0	0	0	1	1	0
TCGA-B6-A1KF	3			3	Infiltrating Ductal Carcinoma			1	0	0	0	0	0	0	0	0	1	0
TCGA-E2-A15S	3	3	3	3	Infiltrating Ductal Carcinoma			0	0	0	0	0	0	1	1	1	0	0
TCGA-D8-A1JF	3	2	3	3	Infiltrating Ductal Carcinoma			1	1	0	0	0	0	0	0	0	0	0
TCGA-AO-A03P	3		3	3	Infiltrating Ductal Carcinoma			0	0	1	0	0	0	0	0	0	0	0
TCGA-A2-A3XY	3	3	3	3	Infiltrating Ductal Carcinoma			1	0	0	0	0	0	0	0	0	0	0
TCGA-C8-A137	3	3	3	3	Infiltrating Ductal Carcinoma			0	0	0	0	0	0	1	1	1	1	0
TCGA-D8-A1X6	3	3	3	3	Infiltrating Ductal Carcinoma			0	0	1	1	1	0	0	0	0	0	0
TCGA-A2-A0YG	3	3	2	3	Infiltrating Ductal Carcinoma			1	0	0	0	0	0	0	0	0	1	0
TCGA-GM-A2DD	3			3	Infiltrating Ductal Carcinoma			1	1	0	0	0	0	0	0	0	0	0
TCGA-A7-A4SD	3	3	3	3	Infiltrating Ductal Carcinoma			1	0	0	0	1	0	0	0	0	0	0
TCGA-BH-A0GY	3	2	3	3	Infiltrating Ductal Carcinoma			1	1	0	0	0	1	1	1	1	0	0
TCGA-D8-A143	3	3	3	3	Infiltrating Ductal Carcinoma			0	1	0	0	0	0	0	0	0	0	0
TCGA-EW-A1PH	3	2	3	3	Infiltrating Ductal Carcinoma			1	0	0	0	0	0	0	0	0	0	0
TCGA-BH-A0DL	3	3	3	3	Infiltrating Ductal Carcinoma			1	1	0	0	0	0	0	0	0	0	0
TCGA-C8-A12W	3	3	3	3	Infiltrating Ductal Carcinoma			1	0	0	0	0	0	0	0	0	0	1
TCGA-AR-A1AY	3	2	3	3	Infiltrating Ductal Carcinoma			1	0	0	0	0	0	1	0	0	0	0
TCGA-E2-A150	3	3	3	3	Infiltrating Ductal Carcinoma			1	0	0	0	0	0	1	0	0	0	0
TCGA-C8-A135	3	3	3	3	Infiltrating Ductal Carcinoma			1	0	0	0	0	0	0	0	0	1	0
TCGA-C8-A138	3	2	3	3	Infiltrating Ductal Carcinoma			1	0	1	0	0	0	1	1	1	1	1
TCGA-GM-A2DL	3			3	Infiltrating Ductal Carcinoma			1	0	0	0	0	0	0	0	0	0	0
TCGA-B6-A0IG	2			3	Infiltrating Ductal Carcinoma			0	0	0	0	0	0	1	1	0	1	0
TCGA-E2-A1AZ	3	3	3	3	Infiltrating Ductal Carcinoma			0	0	0	0	0	0	1	0	0	0	0
TCGA-D8-A1Y3	3	3	3	3	Infiltrating Ductal Carcinoma			1	0	0	0	0	0	0	0	0	0	0
TCGA-E2-A108	3	3	3	3	Infiltrating Ductal Carcinoma			1	0	0	0	0	0	1	1	1	0	1
TCGA-AC-A5XU	3	3	3	3	Infiltrating Ductal Carcinoma			1	0	0	0	0	0	1	1	0	0	0
TCGA-A7-A0CJ	3	2	3	3	Infiltrating Ductal Carcinoma			1	1	0	0	0	0	0	0	0	0	0
TCGA-BH-A18F	3	3	3	3	Infiltrating Ductal Carcinoma			0	1	0	0	0	0	0	0	0	0	0
TCGA-C8-A26X	3	3	3	3	Infiltrating Ductal Carcinoma			1	0	0	0	0	0	0	0	0	1	0
TCGA-OL-A5D7	3	3	3	3	Infiltrating Ductal Carcinoma			1	0	0	0	0	0	1	1	1	0	0
TCGA-A8-A07P	3	3	2	3	Infiltrating Ductal Carcinoma			0	0	0	0	0	0	0	0	0	1	0
TCGA-C8-A132	3	3	3	3	Infiltrating Ductal Carcinoma			0	0	0	0	0	0	0	0	0	1	0
TCGA-AQ-A0Y5	3	3	3	3	Infiltrating Ductal Carcinoma			0	1	0	0	0	0	0	0	0	1	0
TCGA-A2-A0SW				3	Infiltrating Ductal Carcinoma			1	0	0	0	0	0	0	0	0	0	0
TCGA-E2-A14Z	2	3	3	3	Infiltrating Ductal Carcinoma			0	0	0	0	0	0	0	0	0	0	0
TCGA-B6-A0I2	3			3	Infiltrating Ductal Carcinoma			0	0	0	0	0	0	0	0	0	0	0
TCGA-A2-A3XV	3	3	3	3	Infiltrating Ductal Carcinoma			1	0	0	0	0	0	0	0	0	1	0
TCGA-A8-A08S				3	Infiltrating Ductal Carcinoma			0	0	0	0	0	0	1	1	1	1	1
TCGA-EW-A1OZ	3	3	3	3	Infiltrating Ductal Carcinoma			1	0	0	0	0	0	0	1	0	1	0
TCGA-AR-A0U0				3	Infiltrating Ductal Carcinoma			1	0	0	0	1	0	0	0	0	0	0
TCGA-BH-A203	3			3	Infiltrating Ductal Carcinoma			1	1	0	0	0	0	0	0	0	0	0
TCGA-AR-A1AR	3	2	3	3	Infiltrating Ductal Carcinoma			1	0	0	0	0	0	0	0	0	0	0
TCGA-A8-A079				3	Infiltrating Ductal Carcinoma			1	0	1	0	0	0	1	1	1	0	1
TCGA-EW-A2FR	3	3	3	3	Infiltrating Ductal Carcinoma			1	0	0	0	0	0	0	0	0	1	0
TCGA-E2-A573	3	2	3	3	Infiltrating Ductal Carcinoma			1	0	0	0	0	0	0	0	0	0	0
TCGA-LL-A441	3	3	3	3	Infiltrating Ductal Carcinoma			0	0	0	0	0	0	0	0	0	0	0
TCGA-D8-A1JJ	3	3	3	3	Infiltrating Ductal Carcinoma			1	1	1	0	0	0	0	0	1	0	1
TCGA-D8-A27F	3	3	3	3	Infiltrating Ductal Carcinoma			1	0	0	0	0	0	1	1	1	0	0
TCGA-A8-A09E				3	Infiltrating Ductal Carcinoma			0	0	0	0	0	0	0	0	0	0	0
TCGA-A2-A0YT	3	2	3	3	Infiltrating Ductal Carcinoma			1	1	0	0	1	0	1	1	1	0	1
TCGA-BH-A1F6	3	2	3	3	Infiltrating Ductal Carcinoma			1	0	0	0	0	0	0	0	0	0	0
TCGA-BH-A0E6	3	3	3	3	Infiltrating Ductal Carcinoma			1	0	0	0	0	0	0	0	0	0	0
TCGA-D8-A27M	3	3	2	3	Infiltrating Ductal Carcinoma			1	0	0	0	0	0	1	1	1	0	1
TCGA-A2-A0CM				3	Infiltrating Ductal Carcinoma			1	0	0	0	0	0	1	0	0	0	0
TCGA-D8-A142	2	3	3	3	Infiltrating Ductal Carcinoma			1	0	0	0	0	0	0	1	0	0	0
TCGA-E2-A14N	3	3	3	3	Infiltrating Ductal Carcinoma			1	0	0	0	0	0	1	1	0	0	0
TCGA-A2-A1FW	3	3	3	3	Infiltrating Ductal Carcinoma			0	0	0	0	0	0	1	1	1	0	1
TCGA-AO-A03V	2	3	3	3	Infiltrating Ductal Carcinoma			1	0	0	0	0	0	0	0	0	0	0
TCGA-AO-A0J2	3			3	Infiltrating Ductal Carcinoma			1	0	0	0	0	0	0	1	1	0	1
TCGA-AN-A0FY				3	Infiltrating Ductal Carcinoma			1	0	0	0	0	0	0	0	0	0	0
TCGA-A8-A076				3	Infiltrating Ductal Carcinoma			0	0	0	0	0	0	0	0	0	1	0
TCGA-AQ-A04J	3	3	3	3	Infiltrating Ductal Carcinoma			1	0	0	0	0	0	1	1	1	0	0
TCGA-A8-A06R				3	Infiltrating Ductal Carcinoma			0	1	0	0	0	0	1	1	1	0	0
TCGA-A8-A06U				3	Infiltrating Ductal Carcinoma			1	1	0	0	0	0	0	1	0	1	0
TCGA-BH-A208	2			3	Infiltrating Ductal Carcinoma			1	1	0	0	0	0	0	0	0	0	0
TCGA-AR-A0U2				3	Infiltrating Ductal Carcinoma			1	0	1	0	1	0	1	1	1	0	0
TCGA-C8-A131	3	3	3	3	Infiltrating Ductal Carcinoma			1	1	0	0	0	0	1	1	1	0	1
TCGA-E9-A1R2	3	2	3	3	Infiltrating Ductal Carcinoma			0	0	0	0	0	0	0	0	0	0	0
TCGA-BH-A0BL	3	3	3	3	Infiltrating Ductal Carcinoma			1	0	0	0	0	0	0	0	0	0	0
TCGA-A8-A07B				3	Infiltrating Ductal Carcinoma			0	1	0	0	0	0	0	0	0	0	0
TCGA-A2-A04Y	3	2	3	3	Infiltrating Ductal Carcinoma			0	0	0	0	0	0	1	1	1	0	1
TCGA-A2-A0CW	3	3	3	3	Infiltrating Ductal Carcinoma			1	1	0	0	0	0	1	1	1	0	0
TCGA-B6-A0X1	3			3	Infiltrating Ductal Carcinoma			1	0	0	0	0	0	1	1	0	0	0
TCGA-BH-A18J	3	2	3	3	Infiltrating Ductal Carcinoma			0	1	0	0	0	0	0	0	0	0	0
TCGA-A2-A25E				3	Infiltrating Ductal Carcinoma			0	0	0	0	0	0	0	0	0	0	0
TCGA-AC-A62X				3	Infiltrating Ductal Carcinoma			1	0	0	0	0	0	0	0	0	0	0
TCGA-BH-A0B1	2	3	3	3	Infiltrating Ductal Carcinoma			0	0	0	0	0	0	0	0	0	0	0
TCGA-BH-A0HX	3	3	3	3	Infiltrating Ductal Carcinoma			1	0	0	0	0	0	1	1	1	0	1
TCGA-B6-A0IQ	2			3	Infiltrating Ductal Carcinoma			1	0	0	0	0	0	0	0	0	0	0
TCGA-D8-A1XZ	2	3	3	3	Infiltrating Ductal Carcinoma			1	0	0	0	0	0	1	1	1	0	1
TCGA-A8-A09N				3	Infiltrating Ductal Carcinoma			0	0	0	0	0	0	1	1	0	0	1
TCGA-A2-A04U	3	3	3	3	Infiltrating Ductal Carcinoma			1	0	0	0	0	0	1	0	1	0	0
TCGA-AO-A1KR	3		3	3	Infiltrating Ductal Carcinoma			0	1	0	0	0	0	1	0	0	0	0
TCGA-A2-A0YH	3	3		3	Infiltrating Ductal Carcinoma			1	1	0	0	0	0	1	1	1	0	1
TCGA-A2-A0YJ	3	3		3	Infiltrating Ductal Carcinoma			1	0	0	0	0	0	0	0	1	1	0
TCGA-B6-A1KN	3			3	Infiltrating Ductal Carcinoma			1	0	0	0	0	0	1	1	1	1	1
TCGA-B6-A0IB	3			3	Infiltrating Ductal Carcinoma			0	0	0	0	0	1	0	0	0	0	0
TCGA-BH-A0AV	3	2	3	3	Infiltrating Ductal Carcinoma			0	0	0	0	0	0	0	0	0	0	0
TCGA-B6-A0IO	3			3	Infiltrating Ductal Carcinoma			0	0	1	1	0	0	0	0	0	0	0
TCGA-E9-A243				3	Infiltrating Ductal Carcinoma			1	0	0	0	0	0	0	0	0	0	0
TCGA-D8-A13Y	3	3	3	3	Infiltrating Ductal Carcinoma			0	0	0	0	0	0	0	0	0	0	0
TCGA-A2-A0D0	3	3	3	3	Infiltrating Ductal Carcinoma			1	0	0	0	0	0	1	0	0	0	0
TCGA-AO-A0JL	3		3	3	Infiltrating Ductal Carcinoma			1	0	0	0	0	0	1	1	1	1	1
TCGA-AR-A250	2	3	3	3	Infiltrating Ductal Carcinoma			0	0	0	0	0	0	0	0	0	1	0
TCGA-EW-A1OY	3	3	3	3	Infiltrating Ductal Carcinoma			1	0	0	1	1	0	0	0	0	0	0
TCGA-E2-A1LE	3	3	3	3	Infiltrating Ductal Carcinoma			1	0	0	0	0	0	1	0	0	1	0
TCGA-A2-A4S3	2	3	3	3	Infiltrating Ductal Carcinoma			1	0	0	0	0	0	0	0	1	0	1
TCGA-A8-A085				3	Infiltrating Ductal Carcinoma			0	0	0	0	0	0	0	0	0	0	0
TCGA-E2-A14P	3	2	3	3	Infiltrating Ductal Carcinoma			1	0	0	0	0	0	0	0	0	1	0
TCGA-A2-A0YM	3	3	3	3	Infiltrating Ductal Carcinoma			1	0	0	0	0	0	0	0	0	0	0
TCGA-AO-A03O	3		3	3	Infiltrating Ductal Carcinoma			1	0	0	0	0	0	1	1	1	0	1
TCGA-D8-A13Z	3	3	3	3	Infiltrating Ductal Carcinoma			1	0	0	0	0	0	0	0	0	0	0
TCGA-E9-A1ND				3	Infiltrating Ductal Carcinoma			1	0	0	0	0	0	0	0	0	0	0
TCGA-A8-A06O				3	Infiltrating Ductal Carcinoma			1	0	0	0	0	0	0	0	0	0	0
TCGA-A8-A075				3	Infiltrating Ductal Carcinoma			1	1	0	0	0	0	1	1	1	0	1
TCGA-E2-A14V	3	3	3	3	Infiltrating Ductal Carcinoma			0	1	0	0	0	0	0	0	0	1	0
TCGA-BH-A0B4	3	3	3	3	Infiltrating Ductal Carcinoma			0	0	0	0	0	0	1	1	1	0	0
TCGA-AR-A0U1				3	Infiltrating Ductal Carcinoma			1	0	0	0	0	0	1	1	1	0	1
TCGA-E2-A1L7	3	3	3	3	Infiltrating Ductal Carcinoma			1	0	0	0	0	0	1	0	0	0	0
TCGA-BH-A18T	3	3	3	3	Infiltrating Ductal Carcinoma			1	0	0	0	0	0	1	1	1	0	0
TCGA-A8-A084				3	Infiltrating Ductal Carcinoma			0	1	0	0	0	0	0	0	0	0	0
TCGA-BH-A18Q	3	3	2	3	Infiltrating Ductal Carcinoma			1	0	0	0	0	0	1	1	1	0	0
TCGA-E2-A1LS	3	3	3	3	Infiltrating Ductal Carcinoma			1	0	0	0	0	0	0	0	0	0	0
TCGA-AR-A1AH				3	Infiltrating Ductal Carcinoma			1	0	0	0	0	0	0	0	0	0	0
TCGA-A2-A0D2	3	3	3	3	Infiltrating Ductal Carcinoma			0	0	0	0	0	0	0	0	0	0	0
TCGA-AQ-A54N	3	3	3	3	Infiltrating Ductal Carcinoma			1	0	0	0	0	0	1	0	1	0	0
TCGA-AR-A0TU				3	Infiltrating Ductal Carcinoma			0	0	0	0	0	0	0	0	0	0	0
TCGA-AC-A2BK				3	Infiltrating Ductal Carcinoma			0	0	0	0	0	0	0	0	0	0	0
TCGA-BH-A5IZ	3	3	3	3	Infiltrating Ductal Carcinoma			1	0	0	0	0	0	0	0	0	0	0
TCGA-BH-A0C0	3	3	3	3	Infiltrating Ductal Carcinoma			1	0	0	0	0	0	1	1	1	0	1
TCGA-A2-A25B	3	2	3	3	Infiltrating Ductal Carcinoma			0	0	1	0	0	0	0	0	0	0	0
TCGA-LL-A5YP	3	3	3	3	Infiltrating Ductal Carcinoma			1	0	0	0	0	0	1	1	1	0	1
TCGA-E9-A1RH				3	Infiltrating Ductal Carcinoma			1	0	0	0	0	0	1	0	0	0	0
TCGA-A2-A0EQ	3	3	3	3	Infiltrating Ductal Carcinoma			1	1	0	0	0	0	0	0	1	0	0
TCGA-AO-A0JB	2		3	3	Infiltrating Ductal Carcinoma			1	0	0	0	0	0	1	1	1	0	0
TCGA-AO-A0J4	3		3	3	Infiltrating Ductal Carcinoma			0	0	0	0	0	0	1	1	1	0	1
TCGA-A2-A04T	3	3	3	3	Infiltrating Ductal Carcinoma			1	1	0	0	0	0	1	1	1	0	0
TCGA-GM-A3XL	3			3	Infiltrating Ductal Carcinoma			1	0	0	0	0	0	1	1	1	0	1
TCGA-D8-A140	3	3	2	3	Infiltrating Ductal Carcinoma			0	0	1	0	0	0	0	0	0	1	0
TCGA-BH-A18U	3	3	3	3	Infiltrating Ductal Carcinoma			1	0	0	0	0	0	1	1	1	1	1
TCGA-E2-A14W	3	3	3	3	Infiltrating Ductal Carcinoma			0	0	0	0	0	0	0	0	0	0	0
TCGA-A2-A3XT	3	3	3	3	Infiltrating Ductal Carcinoma			1	0	0	0	0	0	0	0	0	0	0
TCGA-A8-A09M				3	Infiltrating Ductal Carcinoma			0	0	0	1	0	0	0	0	0	0	0
TCGA-E2-A109	3	2	3	3	Infiltrating Ductal Carcinoma			0	0	0	0	0	0	1	1	1	0	1
TCGA-D8-A1XW	3	2	3	3	Infiltrating Ductal Carcinoma			1	0	0	0	0	0	1	1	1	0	0
TCGA-BH-A0BW	3	3	3	3	Infiltrating Ductal Carcinoma			0	0	0	0	1	0	1	1	0	1	0
TCGA-D8-A1JL	3	2	3	3	Infiltrating Ductal Carcinoma			1	0	0	0	0	0	0	0	0	0	0
TCGA-E2-A158	2	3	3	3	Infiltrating Ductal Carcinoma			1	0	0	0	0	0	1	0	0	0	0
TCGA-AO-A03T	2	3	3	3	Infiltrating Ductal Carcinoma			0	0	0	0	0	1	1	0	0	0	0
TCGA-A8-A07L				3	Infiltrating Ductal Carcinoma			0	0	0	0	0	0	1	1	1	0	1
TCGA-AO-A03N	3		3	3	Infiltrating Ductal Carcinoma			1	1	0	0	0	0	0	0	0	0	0
TCGA-C8-A134	3	3	3	3	Infiltrating Ductal Carcinoma			1	0	0	0	0	0	1	1	1	0	1
TCGA-A8-A097				3	Infiltrating Ductal Carcinoma			1	0	0	0	0	0	1	1	1	1	1
TCGA-E9-A22G				3	Infiltrating Ductal Carcinoma			0	0	0	0	0	0	0	0	1	0	1
TCGA-B6-A0I6	3			3	Infiltrating Ductal Carcinoma			0	0	0	0	0	0	0	0	0	0	0
TCGA-A7-A4SE	3	3	3	3	Infiltrating Ductal Carcinoma			1	0	0	0	0	0	1	0	0	0	0
TCGA-AR-A0TY				3	Infiltrating Ductal Carcinoma			0	0	1	0	0	0	1	0	1	0	1
TCGA-A8-A09Q				3	Infiltrating Ductal Carcinoma			0	0	0	0	0	0	1	1	1	0	0
TCGA-AN-A0XU				3	Infiltrating Ductal Carcinoma			0	0	0	0	0	0	1	0	0	0	0
TCGA-B6-A0RE	3			3	Infiltrating Ductal Carcinoma			1	0	0	0	0	0	0	0	0	0	0
TCGA-E9-A1R4				3	Infiltrating Ductal Carcinoma			0	1	0	0	0	0	0	0	0	0	0
TCGA-B6-A0I8	3			3	Infiltrating Ductal Carcinoma			0	0	0	0	1	0	0	0	0	0	0
TCGA-E2-A574	3	3	2	3	Infiltrating Ductal Carcinoma			0	0	0	0	0	0	0	0	0	0	0
TCGA-EW-A1PC	3	3	3	3	Infiltrating Ductal Carcinoma			1	1	0	0	0	0	0	0	0	0	0
TCGA-D8-A1XL	2	3	3	3	Infiltrating Ductal Carcinoma			1	1	0	0	0	0	0	0	0	0	0
TCGA-OL-A5RZ	3	2	3	3	Infiltrating Ductal Carcinoma			0	0	0	0	0	0	0	0	0	0	0
TCGA-BH-A1FN	3			3	Infiltrating Ductal Carcinoma			1	0	0	0	0	0	1	1	0	0	0
TCGA-AO-A0J6	3		3	3	Infiltrating Ductal Carcinoma			1	0	0	0	0	0	0	0	0	0	1
TCGA-E2-A14R	3	3	3	3	Infiltrating Ductal Carcinoma			1	0	0	0	0	0	1	1	1	0	0
TCGA-GM-A2DB	3			3	Infiltrating Ductal Carcinoma			1	0	0	0	0	0	0	0	0	0	0
TCGA-AO-A0JD	3		3	3	Infiltrating Ductal Carcinoma			1	0	0	0	0	0	0	1	0	0	0
TCGA-A2-A04P				3	Infiltrating Ductal Carcinoma			1	1	0	0	0	0	1	1	0	0	0
TCGA-GM-A2DH	3			3	Infiltrating Ductal Carcinoma			1	1	0	0	0	0	0	0	0	0	0
TCGA-GI-A2C8	3	2	3	3	Infiltrating Ductal Carcinoma			0	0	0	0	0	0	0	0	1	0	1
TCGA-A7-A13D	3	3	3	3	Infiltrating Ductal Carcinoma			1	0	0	0	0	0	1	1	1	1	0
TCGA-A7-A56D	3	3	2	3	Infiltrating Ductal Carcinoma			1	0	0	0	0	0	0	0	0	0	0
TCGA-AN-A0AR				3	Infiltrating Ductal Carcinoma			1	0	0	0	0	0	0	0	0	0	0
TCGA-AN-A0AT				3	Infiltrating Ductal Carcinoma			0	0	0	0	0	0	0	0	0	0	0
TCGA-C8-A1HJ	3	3	3	3	Infiltrating Ductal Carcinoma			1	0	0	0	0	0	0	0	0	0	0
TCGA-D8-A27H	3	3	3	3	Infiltrating Ductal Carcinoma			0	0	0	0	0	0	1	1	1	0	1
TCGA-B6-A400	3	3	3	3	Infiltrating Ductal Carcinoma			1	0	0	0	0	0	0	0	0	0	0
TCGA-E2-A152	3	2	3	3	Infiltrating Ductal Carcinoma			1	0	0	0	0	0	0	0	0	1	0
TCGA-D8-A147	3	3	3	3	Infiltrating Ductal Carcinoma			1	0	0	0	0	0	0	0	0	0	0
TCGA-A7-A0CE	3	3	3	3	Infiltrating Ductal Carcinoma			1	0	0	0	0	0	0	0	0	0	0
TCGA-A8-A08F				3	Infiltrating Ductal Carcinoma			0	0	0	0	0	0	1	1	0	0	0
TCGA-A8-A09I				3	Infiltrating Ductal Carcinoma			0	0	0	0	0	0	1	1	1	1	1
TCGA-A7-A13E	3	3	3	3	Infiltrating Ductal Carcinoma			1	0	0	0	0	0	0	0	0	0	0
TCGA-GI-A2C9	3	3	3	3	Infiltrating Ductal Carcinoma			1	0	0	0	0	0	0	0	0	0	0
TCGA-A7-A0DA	3	3	3	3	Infiltrating Ductal Carcinoma			1	0	0	0	0	0	1	1	1	0	1
TCGA-EW-A1PB	3	3	3	3	Infiltrating Ductal Carcinoma			0	0	0	0	0	0	1	0	0	0	0
TCGA-AR-A24Q				3	Infiltrating Ductal Carcinoma			0	0	0	0	0	0	1	1	1	0	0
TCGA-B6-A0IK	2			3	Infiltrating Ductal Carcinoma			1	1	0	0	0	0	1	1	1	0	0
TCGA-B6-A0IJ	3			3	Infiltrating Ductal Carcinoma			1	0	0	0	1	0	1	0	0	0	0
TCGA-A8-A07C				3	Infiltrating Ductal Carcinoma			1	0	0	0	0	0	0	0	0	0	0
TCGA-E2-A159	3	3	3	3	Infiltrating Ductal Carcinoma			1	0	0	0	0	0	0	0	0	0	0
TCGA-C8-A27B	3	3	3	3	Infiltrating Ductal Carcinoma			1	0	0	0	0	0	1	1	1	0	0
TCGA-C8-A12P	3	3	3	3	Infiltrating Ductal Carcinoma			1	0	0	0	0	0	1	1	1	1	0
TCGA-OL-A5RW				3	Infiltrating Ductal Carcinoma			1	0	0	0	0	0	1	1	1	0	0
TCGA-C8-A12T	3	3	3	3	Infiltrating Ductal Carcinoma			1	1	0	0	0	0	0	0	0	1	0
TCGA-AR-A251				3	Infiltrating Ductal Carcinoma			1	0	0	0	0	0	1	1	0	0	0
TCGA-AN-A0FX				3	Infiltrating Ductal Carcinoma			1	0	0	0	0	0	1	1	1	0	0
TCGA-A8-A08R				3	Infiltrating Ductal Carcinoma			1	1	0	0	0	0	1	1	1	0	1
TCGA-E2-A1LH	3	3	3	3	Infiltrating Ductal Carcinoma			1	0	0	0	0	0	1	1	1	0	1
TCGA-D8-A1JK	3	3	3	3	Infiltrating Ductal Carcinoma			1	1	0	0	0	0	0	0	0	0	0
TCGA-A2-A0T0	3	3	3	3	Infiltrating Ductal Carcinoma			0	0	0	0	0	0	1	1	0	0	1
TCGA-BH-A18V	3	3	3	3	Infiltrating Ductal Carcinoma			1	0	0	0	0	0	1	1	0	0	0
TCGA-E2-A1IN	2	3	3	3	Infiltrating Ductal Carcinoma			1	1	0	0	0	0	0	0	0	0	0
TCGA-A8-A094				3	Infiltrating Ductal Carcinoma			1	0	0	0	0	0	0	0	0	0	0
TCGA-A2-A3Y0	3	3	3	3	Infiltrating Ductal Carcinoma			1	0	0	1	0	0	1	1	0	0	0
TCGA-AR-A256				3	Infiltrating Ductal Carcinoma			1	0	0	0	0	0	1	1	1	0	1
TCGA-D8-A1Y1	2	3	3	3	Infiltrating Ductal Carcinoma			0	1	0	0	0	1	0	0	0	0	0
TCGA-A8-A06X				3	Infiltrating Ductal Carcinoma			0	0	1	0	1	0	0	1	0	0	0
TCGA-A2-A0CX	3	2	3	3	Infiltrating Ductal Carcinoma			0	0	0	0	0	0	1	1	0	1	0
TCGA-A8-A08L				3	Infiltrating Ductal Carcinoma			0	1	0	0	0	0	1	1	1	0	0
TCGA-BH-A0BZ	3	2	3	3	Infiltrating Ductal Carcinoma			0	0	0	0	0	0	0	0	0	0	0
TCGA-A8-A09G				3	Infiltrating Ductal Carcinoma			0	0	0	0	0	0	0	0	0	1	0
TCGA-EW-A1IZ	3	2	3	3	Infiltrating Ductal Carcinoma			0	1	0	0	0	0	0	0	0	0	0
TCGA-C8-A1HM	3	3	3	3	Infiltrating Ductal Carcinoma			1	0	0	0	0	0	0	0	0	0	0
TCGA-E2-A10C	3	3	2	3	Infiltrating Ductal Carcinoma			0	1	0	0	0	0	0	0	0	0	0
TCGA-A8-A07R				3	Infiltrating Ductal Carcinoma			1	0	0	0	1	0	1	1	1	0	0
TCGA-D8-A1J8	3	2	3	3	Infiltrating Ductal Carcinoma			0	1	1	0	0	0	0	0	0	0	0
TCGA-AO-A03M	3			3	Infiltrating Ductal Carcinoma			0	1	0	0	0	0	0	0	0	0	0
TCGA-D8-A1XQ	3	2	3	3	Infiltrating Ductal Carcinoma			1	0	0	0	0	0	1	1	1	0	1
TCGA-AO-A128	3		3	3	Infiltrating Ductal Carcinoma			1	0	0	0	1	0	0	0	0	0	0
TCGA-D8-A1XK	3	3	3	3	Infiltrating Ductal Carcinoma			0	0	0	0	0	0	0	1	0	0	0
TCGA-D8-A1JA		3	3	3	Infiltrating Ductal Carcinoma			0	0	0	0	0	0	0	0	0	0	0
TCGA-BH-A18G	3	2	3	3	Infiltrating Ductal Carcinoma			0	0	0	1	0	0	0	0	0	0	0
