# Supplementary material for: A microscopic landscape of the invasive breast cancer genome
Source: Sci Rep. 2016 Jun 10;6:27545. doi: 10.1038/srep27545 (PMC4901326; doi:10.1038/srep27545)
Supplement: Supplementary Table 2 [file srep27545-s2.xls]

## Sheet: Suppl table 2 mutation fisher_t
GENE_SYMBOL	G1+	G1-	G2+	G2-	G3+	G3-	adj_p
TP53	3	52	57	208	194	150	2.47e-23
PIK3CA	32	23	95	170	74	270	5.25e-07
MAP3K1	9	46	31	234	9	335	2.85e-05
GATA3	12	43	41	224	18	326	5.07e-05
MAP2K4	7	48	15	250	6	338	0.00532725
KMT2C	7	48	26	239	15	329	0.0509778
CBFB	3	52	9	256	2	342	0.0509778
FAT1	1	54	10	255	3	341	0.279296
SYNE1	0	55	16	249	11	333	0.41016
SPEN	1	54	15	250	8	336	0.472307
FAT3	2	53	6	259	19	325	0.551385
RPGR	0	55	2	263	10	334	0.551385
MST1L	0	55	10	255	5	339	0.551385
NCOR1	5	50	11	254	11	333	0.555588
SPTA1	0	55	6	259	15	329	0.603437
MED12	3	52	4	261	6	338	0.621974
SPHKAP	0	55	8	257	4	340	0.632505
TBX3	3	52	7	258	6	338	0.746431
DMD	0	55	10	255	15	329	0.747816
PTEN	3	52	7	258	10	334	0.747816
XIRP2	3	52	9	256	9	335	0.747816
RP1	2	53	5	260	11	333	0.747816
NF1	2	53	5	260	11	333	0.747816
MXRA5	2	53	4	261	9	335	0.747816
LRP1B	1	54	3	262	9	335	0.747816
RELN	0	55	7	258	12	332	0.747816
PCLO	0	55	6	259	12	332	0.747816
RB1	0	55	5	260	11	333	0.747816
F5	0	55	4	261	10	334	0.747816
ARID1A	0	55	9	256	9	335	0.747816
NOTCH2	0	55	4	261	9	335	0.747816
CDH1	2	53	4	261	8	336	0.747816
ZFHX3	2	53	3	262	8	336	0.747816
RUNX1	2	53	6	259	6	338	0.747816
RNF213	0	55	8	257	8	336	0.747816
DOCK11	0	55	8	257	8	336	0.747816
FAM157B	0	55	9	256	6	338	0.747816
ERBB2	1	54	7	258	4	340	0.747816
KIAA1210	0	55	8	257	5	339	0.747816
MYH9	0	55	6	259	4	340	0.747816
FLG	1	54	12	253	18	326	0.819423
OBSCN	0	55	8	257	10	334	0.819423
ATM	0	55	7	258	9	335	0.819423
SCN10A	0	55	5	260	9	335	0.819423
AK9	2	53	5	260	8	336	0.819423
ICE1	0	55	4	261	8	336	0.819423
ANKRD12	0	55	5	260	8	336	0.819423
FAT4	1	54	6	259	5	339	0.819423
FOXA1	1	54	4	261	4	340	0.819423
CHD4	1	54	4	261	4	340	0.819423
AKAP9	0	55	7	258	8	336	0.841081
RYR2	2	53	9	256	16	328	0.857595
HRNR	2	53	8	257	13	331	0.857595
KMT2D	2	53	7	258	11	333	0.857595
AHNAK2	1	54	8	257	7	337	0.857595
APC	1	54	5	260	5	339	0.857595
ATRX	1	54	4	261	8	336	0.861984
KIAA1109	1	54	5	260	10	334	0.868397
PRKDC	1	54	6	259	6	338	0.911862
