# Supplementary material for: A microscopic landscape of the invasive breast cancer genome
Source: Sci Rep. 2016 Jun 10;6:27545. doi: 10.1038/srep27545 (PMC4901326; doi:10.1038/srep27545)
Supplement: Supplementary Table 3 [file srep27545-s3.xls]

## Sheet: Suppl table 3 CNV fisher_test
GENE_SYMBOL	G1+	G1-	G2+	G2-	G3+	G3-	adj_p
MYC	2	53	43	222	132	212	3.6e-12
TRPS1	2	53	42	223	116	228	3.65e-09
ANKRD46	2	53	36	229	103	241	4.08e-08
ZBTB10	2	53	30	235	65	279	0.00653764
ERBB2	2	53	35	230	62	282	0.0335328
CCND1	5	50	51	214	50	294	0.24391
ERLIN2	3	52	43	222	53	291	0.24391
PLEKHA6	7	48	43	222	35	309	0.24391
SLC45A3	7	48	43	222	36	308	0.24391
BRF2	3	52	41	224	49	295	0.267146
PIK3C2B	7	48	42	223	37	307	0.30759
ENSA	6	49	37	228	61	283	0.387769
MCL1	6	49	37	228	61	283	0.387769
ADAM15	6	49	31	234	55	289	0.387769
EFNA4	6	49	31	234	55	289	0.387769
ZBTB7B	6	49	31	234	54	290	0.39321
KLHDC9	6	49	33	232	55	289	0.408146
NIT1	6	49	33	232	55	289	0.408146
PVRL4	6	49	33	232	55	289	0.408146
ZNF217	4	51	27	238	39	305	0.693094
